# Supplementary material for: RGS7 is recurrently mutated in melanoma and promotes migration and invasion of human cancer cells
Source: Sci Rep. 2018 Jan 12;8:653. doi: 10.1038/s41598-017-18851-4 (PMC5766496; doi:10.1038/s41598-017-18851-4)
Supplement: Supplementary file 2 — Supplementary Table 4 [file 41598_2017_18851_MOESM2_ESM.xlsx]

## Sheet: TMA samples mutation data
Supplementary Table 4. Mutation data for the main melanoma drivers of melanoma patiens on which RGS7 immunohistochemistry (IHC) was performed.
TCGA ID	RGS7 TMA expression group	RGS7	BRAF	NRAS	NF1	ARID2	KRAS	HRAS	IDH1	GNA11	GNAQ	CDK4	CDKN2A	DDX3X	KIT	MAP2K1	PPP6C	PTEN	RAC1	RB1	TP53	TERT
TCGA-EE-A17X	low	wt	wt	Q61K	Y49F	wt	wt	wt	wt	wt	wt	wt	wt	wt	wt	wt	wt	wt	wt	wt	wt	wt
TCGA-EE-A17Y	low	wt	V600E	wt	wt	wt	wt	wt	wt	wt	wt	wt	wt	wt	815_816RD>S	wt	wt	wt	wt	wt	wt	wt
TCGA-EE-A17Z	low	wt	wt	wt	wt	wt	wt	wt	wt	wt	wt	wt	wt	wt	wt	wt	wt	G251V	wt	wt	wt	wt
TCGA-EE-A180	low	wt	wt	wt	W1258*	wt	wt	wt	wt	wt	wt	wt	wt	wt	wt	wt	wt	wt	wt	wt	wt	wt
TCGA-EE-A20B	low	wt	V600E	wt	wt	wt	wt	wt	wt	wt	wt	wt	V51_splice	A383T	wt	wt	wt	wt	wt	wt	wt	wt
TCGA-EE-A29A	moderate	wt	V600E	wt	wt	wt	wt	wt	R132C	wt	wt	wt	wt	wt	K149K	wt	wt	wt	wt	wt	wt	wt
TCGA-EE-A29C	low	wt	V600E	wt	wt	wt	wt	wt	wt	wt	wt	wt	wt	wt	wt	wt	wt	wt	wt	wt	wt	wt
TCGA-EE-A29D	low	R44C,P93S	wt	wt	wt	wt	wt	wt	wt	wt	wt	wt	wt	wt	W557R,N822I	wt	wt	wt	S71F	wt	wt	P1066P,S1067F
TCGA-EE-A29E	moderate	S58F,E383K	V600K	wt	wt	wt	wt	wt	wt	wt	wt	wt	Q50*	R311*	wt	wt	wt	wt	wt	wt	L330R	wt
TCGA-EE-A29G	moderate	wt	wt	Q61K	wt	wt	wt	wt	wt	wt	wt	wt	wt	wt	wt	wt	wt	wt	wt	wt	wt	wt
TCGA-EE-A29H	moderate	K452N	V600E	wt	wt	wt	wt	wt	wt	wt	wt	wt	wt	wt	wt	wt	wt	wt	wt	wt	wt	wt
TCGA-EE-A29L	low	wt	wt	Q61L	L1301L,Q1822*	wt	wt	wt	wt	wt	wt	wt	wt	wt	wt	wt	R106C	wt	wt	wt	wt	wt
TCGA-EE-A29M	low	E124K	V600E	wt	wt	wt	wt	wt	wt	wt	wt	wt	wt	wt	wt	wt	wt	wt	wt	wt	F134L,PHHERC177del	wt
TCGA-EE-A29N	moderate	wt	D594N	wt	Y80*	Q798*,Q1194*	K117N	wt	wt	wt	wt	wt	wt	wt	wt	wt	wt	wt	wt	wt	wt	wt
TCGA-EE-A29P	low	wt	V600E	wt	wt	S297F	wt	wt	R132C	wt	wt	wt	wt	wt	wt	wt	wt	E288fs	wt	wt	wt	wt
TCGA-EE-A29Q	low	D36N	wt	Q61L	wt	wt	wt	wt	wt	wt	wt	wt	wt	wt	wt	wt	wt	wt	wt	wt	wt	wt
TCGA-EE-A29R	low	wt	wt	Q61R	wt	wt	wt	wt	wt	wt	wt	wt	wt	wt	P363S	P124S	P186S	wt	wt	wt	wt	wt
TCGA-EE-A29S	moderate	wt	wt	Q61L	wt	R542*	wt	wt	wt	wt	wt	wt	wt	wt	wt	wt	wt	wt	wt	wt	wt	wt
TCGA-EE-A29T	low	wt	V600E	wt	wt	wt	wt	wt	wt	wt	wt	wt	wt	wt	wt	E203V	wt	wt	wt	wt	wt	wt
TCGA-EE-A29W	low	wt	V600E	wt	wt	wt	wt	wt	wt	wt	wt	wt	wt	wt	wt	wt	wt	wt	wt	wt	wt	wt
TCGA-EE-A2A0	low	wt	P367S,L597Q	wt	wt	wt	wt	wt	wt	wt	wt	wt	wt	wt	wt	wt	wt	wt	wt	wt	wt	wt
TCGA-EE-A2A1	moderate	wt	wt	Q61R	wt	wt	wt	wt	wt	wt	wt	wt	wt	F447L	wt	wt	wt	wt	wt	wt	wt	wt
TCGA-EE-A2A2	low	wt	wt	Q61L	P2675S	H1384Y	wt	wt	wt	wt	wt	wt	wt	wt	wt	wt	wt	wt	wt	wt	Q317*	wt
TCGA-EE-A2A5	low	wt	wt	Q61R	wt	wt	wt	wt	wt	wt	wt	wt	wt	wt	wt	wt	wt	wt	wt	wt	wt	wt
TCGA-EE-A2A6	low	wt	V600E	wt	wt	wt	wt	wt	wt	wt	wt	wt	P81L	wt	wt	wt	wt	wt	wt	wt	wt	wt
TCGA-EE-A2GC	low	H97Y	G466E	wt	Q2239*	wt	wt	wt	wt	wt	wt	wt	Q50*	E285K	wt	wt	wt	wt	wt	wt	P177L	wt
TCGA-EE-A2GE	low	wt	T599T,V600E	wt	wt	wt	wt	wt	wt	wt	wt	wt	wt	wt	wt	wt	wt	wt	wt	wt	wt	wt
TCGA-EE-A2GI	low	wt	wt	wt	wt	R314C	wt	wt	wt	wt	wt	wt	A57A	wt	wt	wt	wt	wt	wt	wt	wt	wt
TCGA-EE-A2GJ	moderate	R44C	G466E	G12D	wt	R285Q,Q725*	wt	wt	wt	F255fs	wt	wt	wt	wt	wt	wt	wt	wt	wt	wt	L194fs	wt
TCGA-EE-A2GL	low	wt	wt	Q61K	wt	wt	wt	wt	wt	wt	wt	wt	wt	wt	wt	wt	wt	wt	wt	wt	wt	wt
TCGA-EE-A2GM	low	wt	P348T	Q61R	Q1987Q	wt	wt	wt	wt	M203L	wt	wt	R80*	wt	wt	wt	R264C	wt	P29L	wt	wt	wt
TCGA-EE-A2GO	low	wt	G469R	wt	P931L	wt	wt	Q61K	wt	H327R	wt	wt	wt	wt	wt	wt	wt	wt	wt	wt	wt	wt
TCGA-EE-A2GP	low	wt	wt	Q61R	wt	wt	wt	wt	wt	wt	wt	wt	R58*	wt	wt	wt	wt	wt	wt	wt	R248W	wt
TCGA-EE-A2GS	low	wt	V600E	wt	wt	wt	wt	wt	wt	wt	wt	wt	wt	wt	wt	wt	wt	R130L	wt	wt	wt	wt
TCGA-EE-A2GT	low	wt	V600K	wt	wt	wt	wt	wt	G8S	wt	wt	wt	wt	wt	wt	wt	wt	wt	wt	wt	R342*	wt
TCGA-EE-A2GU	low	wt	wt	Q61K	wt	wt	wt	wt	R132C	wt	wt	wt	wt	wt	wt	wt	wt	K342_splice	wt	wt	wt	wt
TCGA-EE-A2M6	low	wt	V600E	wt	wt	wt	wt	wt	wt	wt	wt	wt	R58fs	wt	wt	wt	R264C	wt	wt	wt	wt	wt
TCGA-EE-A2M7	low	wt	V600E	wt	wt	wt	wt	wt	wt	wt	wt	wt	wt	wt	wt	wt	wt	wt	wt	wt	wt	wt
TCGA-EE-A2M8	moderate	wt	V600E	wt	wt	wt	wt	wt	wt	wt	wt	wt	wt	wt	wt	wt	wt	wt	wt	wt	wt	wt
TCGA-EE-A2MC	low	wt	wt	Q61R	wt	Q288*	wt	wt	wt	wt	wt	wt	wt	wt	wt	wt	wt	wt	wt	wt	wt	wt
TCGA-EE-A2MD	low	wt	wt	Q61R	wt	S297F,R314C	wt	wt	wt	I217I	wt	wt	R80*	wt	wt	wt	wt	wt	wt	wt	wt	wt
TCGA-EE-A2MF	low	wt	wt	Q61K	wt	wt	wt	A59fs	wt	wt	wt	wt	wt	wt	wt	wt	wt	wt	wt	wt	wt	wt
TCGA-EE-A2MG	moderate	wt	V600E	wt	wt	wt	wt	wt	wt	wt	wt	K22M	wt	wt	wt	wt	wt	wt	wt	wt	T125T	wt
TCGA-EE-A2MI	low	wt	wt	wt	L1114M	wt	wt	wt	wt	wt	wt	wt	wt	wt	wt	wt	wt	wt	wt	wt	wt	G967E
TCGA-EE-A2MK	low	wt	V600E	wt	wt	wt	wt	wt	wt	wt	wt	wt	wt	wt	wt	wt	wt	wt	wt	wt	wt	wt
TCGA-EE-A2ML	low	wt	wt	Q61R	I2838I	wt	wt	wt	wt	wt	wt	wt	wt	P41L	wt	wt	M79_splice	wt	wt	wt	wt	wt
TCGA-EE-A2MM	low	wt	wt	Q61H	wt	wt	wt	wt	wt	wt	wt	wt	wt	wt	wt	wt	wt	wt	wt	wt	V143G	A880A
TCGA-EE-A2MN	low	wt	wt	Q61K	wt	wt	wt	wt	wt	wt	wt	wt	wt	wt	wt	wt	wt	wt	wt	wt	wt	wt
TCGA-EE-A2MR	low	E37K	wt	wt	wt	wt	wt	wt	wt	wt	wt	wt	wt	wt	wt	wt	wt	wt	wt	wt	wt	wt
TCGA-EE-A2MT	low	wt	wt	wt	L844F,R1870_splice	wt	wt	wt	wt	wt	wt	wt	wt	wt	L706F	wt	wt	wt	wt	R455*,R579*	wt	wt
TCGA-EE-A2MU	low	wt	wt	61_62QE>HK	wt	wt	wt	wt	wt	wt	wt	wt	wt	wt	wt	P124L	wt	wt	wt	wt	G266E	wt
TCGA-EE-A3AA	low	wt	K601E,E695K	wt	wt	wt	wt	wt	wt	wt	wt	wt	wt	S24*,Q655fs	wt	wt	wt	wt	wt	wt	P27S,P151F	wt
TCGA-EE-A3AB	low	wt	V600E	wt	wt	V1503V	wt	wt	wt	wt	wt	wt	wt	wt	wt	wt	wt	wt	V14E	V205V	wt	V920I
TCGA-EE-A3AG	low	wt	V600E	wt	wt	P1451S	wt	wt	wt	wt	wt	wt	wt	wt	wt	A95A	wt	wt	wt	wt	R213*	wt
TCGA-EE-A3AH	moderate	wt	V600E	wt	wt	wt	wt	wt	wt	wt	wt	wt	LEAGAL32del	wt	wt	wt	wt	E73fs	wt	wt	wt	wt
TCGA-EE-A3J3	moderate	wt	V600E	wt	wt	wt	wt	wt	wt	wt	wt	wt	wt	wt	wt	wt	wt	wt	wt	wt	wt	wt
TCGA-EE-A3J4	moderate	wt	V600E	wt	wt	wt	wt	wt	wt	wt	wt	wt	wt	wt	wt	wt	wt	wt	wt	wt	wt	wt
TCGA-EE-A3J5	low	wt	wt	wt	R1870_splice	wt	wt	wt	wt	wt	D333fs	wt	wt	wt	wt	G91G	wt	wt	wt	W195*	R213Q	wt
TCGA-EE-A3J7	low	wt	wt	Q61R	wt	wt	wt	wt	wt	wt	wt	wt	P48L	E285K	wt	wt	wt	wt	wt	wt	S241F	wt
TCGA-EE-A3JA	low	wt	wt	Q61R	wt	wt	wt	wt	wt	wt	wt	wt	wt	wt	wt	wt	wt	wt	wt	wt	wt	L1047L
TCGA-EE-A3JB	moderate	wt	V600E	wt	wt	wt	wt	wt	wt	wt	wt	wt	E88K	wt	wt	P124S	wt	wt	wt	wt	wt	wt
TCGA-EE-A3JD	low	wt	S467L	wt	R1276Q,P1851S	wt	wt	wt	wt	wt	wt	wt	P114L	wt	wt	wt	wt	wt	P29S	wt	Q317*	wt
TCGA-EE-A3JE	moderate	wt	V600E	wt	wt	S297F,G374R,Q658*	wt	wt	wt	wt	wt	wt	wt	wt	wt	wt	wt	L152fs	wt	wt	wt	wt
